# Supplementary material for: Soluble (Pro)renin Receptor Is Adversely Associated with Indices of Left Ventricular Structure and Function: The African-PREDICT Study
Source: J Cardiovasc Dev Dis. 2022 Apr 25;9(5):130. doi: 10.3390/jcdd9050130 (PMC9144018; doi:10.3390/jcdd9050130)
Supplement: Supplementary file 1 [file jcdd-09-00130-s001.zip]

Archive with 1 entries (1 files):
- jcdd-1655456-supplementary.pdf
